# Supplementary material for: Systemic Inflammation Across Metabolic Obesity Phenotypes: A Cross-Sectional Study of Korean Adults Using High-Sensitivity C-Reactive Protein as a Biomarker
Source: Int J Mol Sci. 2024 Oct 27;25(21):11540. doi: 10.3390/ijms252111540 (PMC11547168; doi:10.3390/ijms252111540)
Supplement: Supplementary file 1 [file ijms-25-11540-s001.zip]

Archive with 1 entries (1 files):
- ijms-3257065-supplementary.pdf
